# Supplementary material for: Introgression of Maize Diversity for Drought Tolerance: Subtropical Maize Landraces as Source of New Positive Variants
Source: Front Plant Sci. 2021 Sep 23;12:691211. doi: 10.3389/fpls.2021.691211 (PMC8495256; doi:10.3389/fpls.2021.691211)
Supplement: Supplementary file 1 [file Data_Sheet_1.zip]

Archive with 2 entries (2 files):
- R codes.pdf
- Supplementary Figures and Tables.docx
